# Supplementary material for: Household Food Insecurity Is Associated with Parental Perceptions of and Student Participation in School Meals
Source: Nutrients. 2024 Oct 4;16(19):3375. doi: 10.3390/nu16193375 (PMC11478978; doi:10.3390/nu16193375)
Supplement: Supplementary file 1 [file nutrients-16-03375-s001.zip]

Archive with 2 entries (2 files):
- Appendix A - Parent Survey 2022.pdf
- Supplementary Table S1.pdf
